# Supplementary material for: Msh Pilus Mutations Increase the Ability of a Free-Living Bacterium to Colonize a Piscine Host
Source: Genes (Basel). 2021 Jan 20;12(2):127. doi: 10.3390/genes12020127 (PMC7909257; doi:10.3390/genes12020127)
Supplement: Supplementary file 1 [file genes-12-00127-s001.zip]

Archive with 2 entries (2 files):
- 20200922_unique mutations, All assessed isolates_09Feb2019_RevB.xlsx
- 20210119_mshL_SuppFigures_JFL_Rev2.docx
